# Supplementary material for: Dissipation, Bioconcentration and Dietary Risk Assessment of Thiamethoxam and Its Metabolites in Agaricus bisporus and Substrates under Different Application Methods
Source: Toxics. 2023 Jun 1;11(6):500. doi: 10.3390/toxics11060500 (PMC10305595; doi:10.3390/toxics11060500)
Supplement: Supplementary file 1 [file toxics-11-00500-s001.zip]

Archive with 1 entries (1 files):
- toxics-2407656-supplementary.pdf
